# Supplementary material for: Reovirus exerts potent oncolytic effects in head and neck cancer cell lines that are independent of signalling in the EGFR pathway
Source: BMC Cancer. 2012 Aug 24;12:368. doi: 10.1186/1471-2407-12-368 (PMC3537694; doi:10.1186/1471-2407-12-368)
Supplement: Additional file 2 — Table S1. Cell lines ranked according to their EGFR expression by FACS and western analysis for either total or phospho-EGFR. [file 1471-2407-12-368-S2.xls]

## Sheet: Sheet1
	Additional Table 1. Cell lines ranked according to their EGFR expression
	by FACS and western analysis for either total or phospho-EGFR.
	A.	Ranking by FACS expression of EGFR
		(1 = highest, 15 = lowest)
		1. HN5
		2. Cal27
		3. PJ34
		4. 013
		5. HN6
		6. PJ41
		7. 006/1
		8. Detroit-562
		9. 011A
		10. SIHN-11B
		11. 015B
		12. HN3
		13. HN4
		14. 005A
		15. SIHN-5B
	B.	Ranking of cell lines by Western analysis for total EGFR
		(1 = highest, 9 = lowest)
		1. HN5
		2. Cal27
		3. PJ41
		4. Detroit-562
		5. 013
		6. HN3
		7. HN4
		8. 011A
		9. SIHN-5B
	C.	Ranking of cell lines by Western analysis for phospho-EGFR
		(1 = highest, 9 = lowest)
		1. HN5
		2. HN4
		3. PJ41
		4. HN3
		5. Cal27
		6. Detroit-562
		7. 011A
		8. SIHN-5B
		9. 013
